# Supplementary material for: Whey Cheeses Containing Probiotic and Bioprotective Cultures Produced with Ultrafiltrated Cow’s Whey
Source: Foods. 2024 Apr 16;13(8):1214. doi: 10.3390/foods13081214 (PMC11048827; doi:10.3390/foods13081214)
Supplement: Supplementary file 1 [file foods-13-01214-s001.zip]

Archive with 1 entries (1 files):
- foods-2935354-supplementary.pdf
